# Supplementary material for: Segmental Evaluation of Thoracic Aortic Calcium and Their Relations with Cardiovascular Risk Factors in the Brazilian Longitudinal Study of Adult Health (ELSA-Brasil)
Source: Cells. 2021 May 18;10(5):1243. doi: 10.3390/cells10051243 (PMC8158124; doi:10.3390/cells10051243)
Supplement: Supplementary file 1 [file cells-10-01243-s001.zip]

Archive with 1 entries (1 files):
- cells-1179727-SI.pdf
